# Supplementary material for: Human cytomegalovirus pUL97 upregulates SOCS3 expression via transcription factor RFX7 in neural progenitor cells
Source: PLoS Pathog. 2023 Feb 8;19(2):e1011166. doi: 10.1371/journal.ppat.1011166 (PMC9942973; doi:10.1371/journal.ppat.1011166)
Supplement: S1 Table — (XLSX) [file ppat.1011166.s002.xlsx]

## Sheet: Result
Supplementary Table 1. pUL97-interacting proteins identified by LC-MS/MS
Accession	Gene	Description	Mw(kDa)	Log2(LFQ:UL97-Flag)	Log2(LFQ:UL97-IgG)	log2(UL97-Flag/UL97-IgG)	Significance of Difference	LFQ: Label-free quantitation
Q9UI47	CTNNA3	Catenin alpha-3 OS=Homo sapiens OX=9606 GN=CTNNA3 PE=1 SV=2	99.808	30.4964	18.9935	11.5029	++
O76024	WFS1	Wolframin OS=Homo sapiens OX=9606 GN=WFS1 PE=1 SV=2	100.29	17.273	27.7936	-10.5206	--
Q86TM3	DDX53	Probable ATP-dependent RNA helicase DDX53 OS=Homo sapiens OX=9606 GN=DDX53 PE=1 SV=3	71.153	29.2275	18.7133	10.5142	++
O75688	PPM1B	Protein phosphatase 1B OS=Homo sapiens OX=9606 GN=PPM1B PE=1 SV=1	52.642	27.3895	17.4072	9.9823	++
H7C463	IMMT	MICOS complex subunit MIC60 (Fragment) OS=Homo sapiens OX=9606 GN=IMMT PE=1 SV=1	68.064	18.6542	26.9453	-8.2911	--
A0A075B7D0	IGHV1OR15-1	Immunoglobulin heavy variable 1/OR15-1 (non-functional) (Fragment) OS=Homo sapiens OX=9606 GN=IGHV1OR15-1 PE=1 SV=1	13.012	16.5026	24.2995	-7.7969	--
K7EJW6	ABCA5	ATP-binding cassette sub-family A member 5 (Fragment) OS=Homo sapiens OX=9606 GN=ABCA5 PE=1 SV=8	65.537	18.0229	24.9341	-6.9112	--
Q5M775	SPECC1	Cytospin-B OS=Homo sapiens OX=9606 GN=SPECC1 PE=1 SV=1	118.58	25.3059	19.4324	5.8735	++
A0A0B4J1R9	SYCE1	Synaptonemal complex central element protein 1 OS=Homo sapiens OX=9606 GN=SYCE1 PE=1 SV=1	36.26	18.3697	24.1001	-5.7304	--
B8ZZQ4	PTCD3	Pentatricopeptide repeat domain-containing protein 3, mitochondrial (Fragment) OS=Homo sapiens OX=9606 GN=PTCD3 PE=1 SV=3	21.075	18.001	23.5361	-5.5351	--
A0A087WSY6	IGKV3D-15	Immunoglobulin kappa variable 3D-15 OS=Homo sapiens OX=9606 GN=IGKV3D-15 PE=3 SV=6	12.534	18.0399	23.4306	-5.3907	--
A0A0A0MS14	IGHV1-45	Immunoglobulin heavy variable 1-45 OS=Homo sapiens OX=9606 GN=IGHV1-45 PE=3 SV=1	13.508	19.089	24.4356	-5.3466	--
H0YLX2	RFX7	DNA-binding protein RFX7 OS=Homo sapiens OX=9606 GN=RFX7 PE=1 SV=2	137.46	28.7157	24.1406	4.5751	++
A0A5F9ZGW8	ZNF827	Zinc finger protein 827 OS=Homo sapiens OX=9606 GN=ZNF827 PE=1 SV=1	66.793	27.2598	22.7299	4.5299	++
P14923	JUP	Junction plakoglobin OS=Homo sapiens OX=9606 GN=JUP PE=1 SV=3	81.744	18.8946	22.7777	-3.8831	-
S4R3H4	ACIN1	Apoptotic chromatin condensation inducer in the nucleus OS=Homo sapiens OX=9606 GN=ACIN1 PE=1 SV=1	145.44	16.997	20.8079	-3.8109	-
Q15208	STK38	Serine/threonine-protein kinase 38 OS=Homo sapiens OX=9606 GN=STK38 PE=1 SV=1	54.19	21.3922	17.7429	3.6493	+
Q5VVL7	DBT	Dihydrolipoamide acetyltransferase component of pyruvate dehydrogenase complex OS=Homo sapiens OX=9606 GN=DBT PE=1 SV=1	36.238	17.3028	20.8584	-3.5556	-
Q5VVC8	RPL11	60S ribosomal protein L11 OS=Homo sapiens OX=9606 GN=RPL11 PE=1 SV=2	19.024	18.4871	22.0023	-3.5152	-
Q13151	HNRNPA0	Heterogeneous nuclear ribonucleoprotein A0 OS=Homo sapiens OX=9606 GN=HNRNPA0 PE=1 SV=1	30.84	17.0485	20.5595	-3.511	-
A0A075B7E8	IGHV3OR16-13	Immunoglobulin heavy variable 3/OR16-13 (non-functional) (Fragment) OS=Homo sapiens OX=9606 GN=IGHV3OR16-13 PE=1 SV=1	12.904	16.8977	20.3963	-3.4986	-
A0A5H1ZRS9	IGKV2D-29	Immunoglobulin kappa variable 2D-29 OS=Homo sapiens OX=9606 GN=IGKV2D-29 PE=1 SV=1	11.192	33.1307	29.917	3.2137	+
P01619	IGKV3-20	Immunoglobulin kappa variable 3-20 OS=Homo sapiens OX=9606 GN=IGKV3-20 PE=1 SV=2	12.557	18.53	21.4347	-2.9047	-
P19474	TRIM21	E3 ubiquitin-protein ligase TRIM21 OS=Homo sapiens OX=9606 GN=TRIM21 PE=1 SV=1	54.169	30.1823	27.3811	2.8012	+
C9JXB8	RPL24	60S ribosomal protein L24 OS=Homo sapiens OX=9606 GN=RPL24 PE=1 SV=1	14.369	18.4716	21.1977	-2.7261	-
M0R2U2	FBL	rRNA 2-O-methyltransferase fibrillarin (Fragment) OS=Homo sapiens OX=9606 GN=FBL PE=1 SV=1	16.164	18.5676	21.0988	-2.5312	-
Q08554	DSC1	Desmocollin-1 OS=Homo sapiens OX=9606 GN=DSC1 PE=1 SV=2	99.986	18.9336	21.3636	-2.43	-
P0DMV9	HSPA1B	Heat shock 70 kDa protein 1B OS=Homo sapiens OX=9606 GN=HSPA1B PE=1 SV=1	70.051	18.9858	21.3543	-2.3685	-
P28838	LAP3	Cytosol aminopeptidase OS=Homo sapiens OX=9606 GN=LAP3 PE=1 SV=3	56.166	17.9191	20.2312	-2.3121	-
A0A087WUK2	HNRNPDL	Heterogeneous nuclear ribonucleoprotein D-like OS=Homo sapiens OX=9606 GN=HNRNPDL PE=1 SV=1	40.04	22.7701	25.0618	-2.2917	-
F8VTQ5	HNRNPA1	Heterogeneous nuclear ribonucleoprotein A1 (Fragment) OS=Homo sapiens OX=9606 GN=HNRNPA1 PE=1 SV=1	16.536	22.2989	24.3416	-2.0427	-
Q9ULJ8	PPP1R9A	Neurabin-1 OS=Homo sapiens OX=9606 GN=PPP1R9A PE=1 SV=2	123.34	24.727	22.739	1.988	+
A0A087WUI2	HNRNPA2B1	Heterogeneous nuclear ribonucleoproteins A2/B1 OS=Homo sapiens OX=9606 GN=HNRNPA2B1 PE=1 SV=1	29.836	22.3229	24.2802	-1.9573	-
P10909	CLU	Clusterin OS=Homo sapiens OX=9606 GN=CLU PE=1 SV=1	52.494	24.3169	26.2615	-1.9446	-
B4DEH8	PABPN1	Polyadenylate-binding protein 2 OS=Homo sapiens OX=9606 GN=PABPN1 PE=1 SV=1	18.99	21.259	23.1926	-1.9336	-
A0A0D9SFY5	LMNB1	Lamin-B1 (Fragment) OS=Homo sapiens OX=9606 GN=LMNB1 PE=1 SV=1	18.459	18.6413	20.3757	-1.7344	-
P06748	NPM1	Nucleophosmin OS=Homo sapiens OX=9606 GN=NPM1 PE=1 SV=2	32.575	20.6841	22.313	-1.6289	-
Q5BKZ1	ZNF326	DBIRD complex subunit ZNF326 OS=Homo sapiens OX=9606 GN=ZNF326 PE=1 SV=2	65.653	20.9401	22.5642	-1.6241	-
B9A064	IGLL5	Immunoglobulin lambda-like polypeptide 5 OS=Homo sapiens OX=9606 GN=IGLL5 PE=2 SV=2	23.063	24.948	23.3853	1.5627	+
G3V4X8	SNW1	SNW domain-containing protein 1 OS=Homo sapiens OX=9606 GN=SNW1 PE=1 SV=1	43.331	18.4144	19.9307	-1.5163	-
Q02413	DSG1	Desmoglein-1 OS=Homo sapiens OX=9606 GN=DSG1 PE=1 SV=2	113.75	22.2032	23.6412	-1.438	-
P62424	RPL7A	60S ribosomal protein L7a OS=Homo sapiens OX=9606 GN=RPL7A PE=1 SV=2	29.995	23.4767	22.0747	1.402	+
G3V555	HNRNPC	Heterogeneous nuclear ribonucleoproteins C1/C2 (Fragment) OS=Homo sapiens OX=9606 GN=HNRNPC PE=1 SV=1	19.178	23.8525	25.2388	-1.3863	-
A0A0R4J2E8	MATR3	Matrin-3 OS=Homo sapiens OX=9606 GN=MATR3 PE=1 SV=1	94.622	21.9439	23.3275	-1.3836	-
F8VUA6	RPL18	60S ribosomal protein L18 (Fragment) OS=Homo sapiens OX=9606 GN=RPL18 PE=1 SV=1	14.529	18.7396	20.115	-1.3754	-
O75531	BANF1	Barrier-to-autointegration factor OS=Homo sapiens OX=9606 GN=BANF1 PE=1 SV=1	10.058	23.03	24.3663	-1.3363	-
P81605	DCD	Dermcidin OS=Homo sapiens OX=9606 GN=DCD PE=1 SV=2	11.284	24.8411	26.1408	-1.2997	-
Q13185	CBX3	Chromobox protein homolog 3 OS=Homo sapiens OX=9606 GN=CBX3 PE=1 SV=4	20.811	20.8949	22.1647	-1.2698	-
P68371	TUBB4B	Tubulin beta-4B chain OS=Homo sapiens OX=9606 GN=TUBB4B PE=1 SV=1	49.83	21.9999	23.2669	-1.267	-
E7EQ29	GLB1	Acid beta-galactosidase OS=Homo sapiens OX=9606 GN=GLB1 PE=1 SV=1	60.482	20.7355	19.523	1.2125	+
H0YBR2	ESRP1	Epithelial-splicing regulatory protein 1 (Fragment) OS=Homo sapiens OX=9606 GN=ESRP1 PE=1 SV=1	56.035	21.5819	22.7831	-1.2012	-
A0A0G2JQH2	RPS18	40S ribosomal protein S18 OS=Homo sapiens OX=9606 GN=RPS18 PE=1 SV=1	3.7765	22.7458	21.5831	1.1627	+
H0YLA2	SRP14	Signal recognition particle 14 kDa protein OS=Homo sapiens OX=9606 GN=SRP14 PE=1 SV=1	13.058	19.0815	20.2314	-1.1499	-
C9K0U8	SSBP1	Single-stranded DNA-binding protein, mitochondrial (Fragment) OS=Homo sapiens OX=9606 GN=SSBP1 PE=1 SV=1	14.131	22.8842	24.0033	-1.1191	-
O43390	HNRNPR	Heterogeneous nuclear ribonucleoprotein R OS=Homo sapiens OX=9606 GN=HNRNPR PE=1 SV=1	70.942	23.3539	24.4486	-1.0947	-
Q08211	DHX9	ATP-dependent RNA helicase A OS=Homo sapiens OX=9606 GN=DHX9 PE=1 SV=4	140.96	20.5331	21.6167	-1.0836	-
D6RF44	HNRNPD	Heterogeneous nuclear ribonucleoprotein D0 (Fragment) OS=Homo sapiens OX=9606 GN=HNRNPD PE=1 SV=8	12.553	21.0095	22.0919	-1.0824	-
J3QSB4	RPL13	60S ribosomal protein L13 (Fragment) OS=Homo sapiens OX=9606 GN=RPL13 PE=1 SV=1	14.692	21.9087	20.8534	1.0553	+
X6R6Z1	ILF2	Interleukin enhancer-binding factor 2 (Fragment) OS=Homo sapiens OX=9606 GN=ILF2 PE=1 SV=1	12.382	21.1111	22.1514	-1.0403	-
Q53GT1	KLHL22	Kelch-like protein 22 OS=Homo sapiens OX=9606 GN=KLHL22 PE=1 SV=2	71.666	22.7616	21.7334	1.0282	+
F8W1I5	MYL6B	Myosin light chain 6B OS=Homo sapiens OX=9606 GN=MYL6B PE=1 SV=1	19.036	20.9428	21.9643	-1.0215	-
E9PQD6	SAA1	Serum amyloid A protein OS=Homo sapiens OX=9606 GN=SAA1 PE=1 SV=1	13.546	26.3341	27.3493	-1.0152	-
P04792	HSPB1	Heat shock protein beta-1 OS=Homo sapiens OX=9606 GN=HSPB1 PE=1 SV=2	22.782	22.7624	23.7698	-1.0074	-
P35579	MYH9	Myosin-9 OS=Homo sapiens OX=9606 GN=MYH9 PE=1 SV=4	226.53	29.2945	28.3044	0.9901
P05386	RPLP1	60S acidic ribosomal protein P1 OS=Homo sapiens OX=9606 GN=RPLP1 PE=1 SV=1	11.514	20.5183	21.4928	-0.9745
C9JEH7	RPS4Y1	40S ribosomal protein S4, Y isoform 1 (Fragment) OS=Homo sapiens OX=9606 GN=RPS4Y1 PE=1 SV=1	29.383	21.068	20.1002	0.9678
Q86VD1	MORC1	MORC family CW-type zinc finger protein 1 OS=Homo sapiens OX=9606 GN=MORC1 PE=2 SV=2	112.88	25.3947	24.4535	0.9412
Q5VTE0	EEF1A1P5	Putative elongation factor 1-alpha-like 3 OS=Homo sapiens OX=9606 GN=EEF1A1P5 PE=5 SV=1	50.184	24.8502	23.9182	0.932
Q5JR95	RPS8	40S ribosomal protein S8 OS=Homo sapiens OX=9606 GN=RPS8 PE=1 SV=1	21.879	22.4802	21.5543	0.9259
P20591	MX1	Interferon-induced GTP-binding protein Mx1 OS=Homo sapiens OX=9606 GN=MX1 PE=1 SV=4	75.519	23.1335	24.0556	-0.9221
H7BYV1	IFITM2	Interferon-induced transmembrane protein 2 (Fragment) OS=Homo sapiens OX=9606 GN=IFITM2 PE=3 SV=1	8.0866	20.8371	21.7534	-0.9163
H0YIB4	SRSF9	Serine/arginine-rich-splicing factor 9 (Fragment) OS=Homo sapiens OX=9606 GN=SRSF9 PE=1 SV=8	12.614	21.4681	22.379	-0.9109
A0A087X2D0	SRSF3	Serine/arginine-rich-splicing factor 3 OS=Homo sapiens OX=9606 GN=SRSF3 PE=1 SV=1	10.32	22.8928	23.7851	-0.8923
P17066	HSPA6	Heat shock 70 kDa protein 6 OS=Homo sapiens OX=9606 GN=HSPA6 PE=1 SV=2	71.027	25.3309	24.4465	0.8844
P35580	MYH10	Myosin-10 OS=Homo sapiens OX=9606 GN=MYH10 PE=1 SV=3	229	25.4924	24.6117	0.8807
Q8IYB1	MB21D2	Protein MB21D2 OS=Homo sapiens OX=9606 GN=MB21D2 PE=1 SV=3	55.8	22.8059	21.9273	0.8786
A0A075B6E2	RPS19	40S ribosomal protein S19 OS=Homo sapiens OX=9606 GN=RPS19 PE=1 SV=1	7.8309	22.4347	21.5789	0.8558
P52597	HNRNPF	Heterogeneous nuclear ribonucleoprotein F OS=Homo sapiens OX=9606 GN=HNRNPF PE=1 SV=3	45.671	21.996	22.8514	-0.8554
R4GMY8	ELOC	Elongin-C OS=Homo sapiens OX=9606 GN=ELOC PE=1 SV=1	6.968	20.9843	20.139	0.8453
Q99880	H2BC13	Histone H2B type 1-L OS=Homo sapiens OX=9606 GN=H2BC13 PE=1 SV=3	13.952	28.138	28.9302	-0.7922
M0R210	RPS16	40S ribosomal protein S16 OS=Homo sapiens OX=9606 GN=RPS16 PE=1 SV=1	14.419	22.306	21.5299	0.7761
P51991	HNRNPA3	Heterogeneous nuclear ribonucleoprotein A3 OS=Homo sapiens OX=9606 GN=HNRNPA3 PE=1 SV=2	39.594	20.9183	21.6602	-0.7419
P48681	NES	Nestin OS=Homo sapiens OX=9606 GN=NES PE=1 SV=2	177.44	25.5243	24.7875	0.7368
Q9NY28	GALNT8	Probable polypeptide N-acetylgalactosaminyltransferase 8 OS=Homo sapiens OX=9606 GN=GALNT8 PE=2 SV=1	72.851	18.8739	19.6046	-0.7307
P11142	HSPA8	Heat shock cognate 71 kDa protein OS=Homo sapiens OX=9606 GN=HSPA8 PE=1 SV=1	70.897	27.8731	27.1576	0.7155
Q14011	CIRBP	Cold-inducible RNA-binding protein OS=Homo sapiens OX=9606 GN=CIRBP PE=1 SV=1	18.648	21.9893	22.7032	-0.7139
J3KPM9	STAT1	Signal transducer and activator of transcription OS=Homo sapiens OX=9606 GN=STAT1 PE=1 SV=1	83.359	21.004	21.7064	-0.7024
P22061	PCMT1	Protein-L-isoaspartate(D-aspartate) O-methyltransferase OS=Homo sapiens OX=9606 GN=PCMT1 PE=1 SV=4	24.636	24.7874	24.0989	0.6885
P63261	ACTG1	Actin, cytoplasmic 2 OS=Homo sapiens OX=9606 GN=ACTG1 PE=1 SV=1	41.792	29.3483	28.6625	0.6858
P11137	MAP2	Microtubule-associated protein 2 OS=Homo sapiens OX=9606 GN=MAP2 PE=1 SV=4	199.52	21.84	21.1721	0.6679
H3BT29	PML	Protein PML (Fragment) OS=Homo sapiens OX=9606 GN=PML PE=1 SV=1	26.438	21.3653	22.028	-0.6627
P17931	LGALS3	Galectin-3 OS=Homo sapiens OX=9606 GN=LGALS3 PE=1 SV=5	26.152	20.909	20.2601	0.6489
E9PKZ0	RPL8	60S ribosomal protein L8 (Fragment) OS=Homo sapiens OX=9606 GN=RPL8 PE=1 SV=1	22.389	22.2767	21.6428	0.6339
P30048	PRDX3	Thioredoxin-dependent peroxide reductase, mitochondrial OS=Homo sapiens OX=9606 GN=PRDX3 PE=1 SV=3	27.692	19.845	20.4771	-0.6321
A6NLN1	PTBP1	Polypyrimidine tract-binding protein 1 OS=Homo sapiens OX=9606 GN=PTBP1 PE=1 SV=4	56.51	21.8404	22.4609	-0.6205
P31942	HNRNPH3	Heterogeneous nuclear ribonucleoprotein H3 OS=Homo sapiens OX=9606 GN=HNRNPH3 PE=1 SV=2	36.926	22.8465	23.4229	-0.5764
P15924	DSP	Desmoplakin OS=Homo sapiens OX=9606 GN=DSP PE=1 SV=3	331.77	23.4285	23.9972	-0.5687
A0A0B4J269		G_PROTEIN_RECEP_F1_2 domain-containing protein OS=Homo sapiens OX=9606 PE=1 SV=1	88.381	20.6048	21.156	-0.5512
P04406	GAPDH	Glyceraldehyde-3-phosphate dehydrogenase OS=Homo sapiens OX=9606 GN=GAPDH PE=1 SV=3	36.053	21.371	21.9196	-0.5486
Q53G44	IFI44L	Interferon-induced protein 44-like OS=Homo sapiens OX=9606 GN=IFI44L PE=2 SV=3	51.322	20.3393	20.8844	-0.5451
P60866	RPS20	40S ribosomal protein S20 OS=Homo sapiens OX=9606 GN=RPS20 PE=1 SV=1	13.373	23.736	23.1936	0.5424
F8WD59	RPSA	40S ribosomal protein SA (Fragment) OS=Homo sapiens OX=9606 GN=RPSA PE=1 SV=2	12.647	19.5921	19.0502	0.5419
P08670	VIM	Vimentin OS=Homo sapiens OX=9606 GN=VIM PE=1 SV=4	53.651	32.1944	31.6544	0.54
P62805	H4C1	Histone H4 OS=Homo sapiens OX=9606 GN=H4C1 PE=1 SV=2	11.367	27.0336	27.5634	-0.5298
P16401	H1-5	Histone H1.5 OS=Homo sapiens OX=9606 GN=H1-5 PE=1 SV=3	22.58	25.2384	25.7413	-0.5029
Q9H444	CHMP4B	Charged multivesicular body protein 4b OS=Homo sapiens OX=9606 GN=CHMP4B PE=1 SV=1	24.95	22.6024	23.1028	-0.5004
P61978	HNRNPK	Heterogeneous nuclear ribonucleoprotein K OS=Homo sapiens OX=9606 GN=HNRNPK PE=1 SV=1	50.976	22.564	22.07	0.494
P04083	ANXA1	Annexin A1 OS=Homo sapiens OX=9606 GN=ANXA1 PE=1 SV=2	38.714	21.8345	21.3414	0.4931
P62854	RPS26	40S ribosomal protein S26 OS=Homo sapiens OX=9606 GN=RPS26 PE=1 SV=3	13.015	22.3099	22.7954	-0.4855
P10412	H1-4	Histone H1.4 OS=Homo sapiens OX=9606 GN=H1-4 PE=1 SV=2	21.865	25.7202	26.201	-0.4808
M0R076		Uncharacterized protein (Fragment) OS=Homo sapiens OX=9606 PE=1 SV=1	12.953	21.0261	21.4884	-0.4623
F5H7S3	TPM1	Tropomyosin alpha-1 chain OS=Homo sapiens OX=9606 GN=TPM1 PE=1 SV=2	28.524	23.6258	23.1731	0.4527
C9JZ20	PHB	Prohibitin (Fragment) OS=Homo sapiens OX=9606 GN=PHB PE=1 SV=1	22.27	21.1898	21.6407	-0.4509
K7EKL3	GRN	Progranulin (Fragment) OS=Homo sapiens OX=9606 GN=GRN PE=1 SV=1	41.238	23.9496	24.3933	-0.4437
H7C2W9	RPL31	60S ribosomal protein L31 (Fragment) OS=Homo sapiens OX=9606 GN=RPL31 PE=1 SV=1	12.701	20.5195	20.959	-0.4395
Q86V81	ALYREF	THO complex subunit 4 OS=Homo sapiens OX=9606 GN=ALYREF PE=1 SV=3	26.888	22.3656	22.7807	-0.4151
Q71UI9	H2AZ2	Histone H2A.V OS=Homo sapiens OX=9606 GN=H2AZ2 PE=1 SV=3	13.509	23.2471	22.8418	0.4053
E9PLJ3	CFL1	Cofilin, non-muscle isoform (Fragment) OS=Homo sapiens OX=9606 GN=CFL1 PE=1 SV=1	9.0904	22.0384	22.4308	-0.3924
P11021	HSPA5	Endoplasmic reticulum chaperone BiP OS=Homo sapiens OX=9606 GN=HSPA5 PE=1 SV=2	72.332	28.8103	28.4202	0.3901
F5H5D3	TUBA1C	Tubulin alpha chain OS=Homo sapiens OX=9606 GN=TUBA1C PE=1 SV=1	57.73	24.9222	24.5384	0.3838
F8W1R7	MYL6	Myosin light polypeptide 6 OS=Homo sapiens OX=9606 GN=MYL6 PE=1 SV=1	16.29	29.2875	28.9046	0.3829
P07108	DBI	Acyl-CoA-binding protein OS=Homo sapiens OX=9606 GN=DBI PE=1 SV=2	10.044	21.5106	21.8802	-0.3696
Q3BDU5	LMNA	Prelamin-A/C OS=Homo sapiens OX=9606 GN=LMNA PE=1 SV=1	55.637	24.3615	24.7119	-0.3504
P05387	RPLP2	60S acidic ribosomal protein P2 OS=Homo sapiens OX=9606 GN=RPLP2 PE=1 SV=1	11.665	21.0629	21.4003	-0.3374
A0A075B7B1	SYNM	Desmuslin, isoform CRA_a OS=Homo sapiens OX=9606 GN=SYNM PE=1 SV=1	140.16	23.6843	23.3479	0.3364
Q6P2G0	ADAM2	Disintegrin and metalloproteinase domain-containing protein 2 OS=Homo sapiens OX=9606 GN=ADAM2 PE=1 SV=1	64.795	25.3021	24.9725	0.3296
P06576	ATP5F1B	ATP synthase subunit beta, mitochondrial OS=Homo sapiens OX=9606 GN=ATP5F1B PE=1 SV=3	56.559	23.4237	23.7523	-0.3286
G3V279	ERH	Enhancer of rudimentary homolog OS=Homo sapiens OX=9606 GN=ERH PE=1 SV=1	8.2033	23.0291	23.3434	-0.3143
P07355	ANXA2	Annexin A2 OS=Homo sapiens OX=9606 GN=ANXA2 PE=1 SV=2	38.604	22.2277	22.5372	-0.3095
Q08380	LGALS3BP	Galectin-3-binding protein OS=Homo sapiens OX=9606 GN=LGALS3BP PE=1 SV=1	65.33	23.2946	23.5915	-0.2969
Q9BVA1	TUBB2B	Tubulin beta-2B chain OS=Homo sapiens OX=9606 GN=TUBB2B PE=1 SV=1	49.953	24.4514	24.7474	-0.296
H0YKX5	TPM1	Tropomyosin alpha-1 chain (Fragment) OS=Homo sapiens OX=9606 GN=TPM1 PE=1 SV=1	16.365	24.5822	24.2931	0.2891
I3L0W5	YWHAE	14-3-3 protein epsilon OS=Homo sapiens OX=9606 GN=YWHAE PE=1 SV=1	4.5157	21.3245	21.0415	0.283
K7EJB9	CALR	Calreticulin (Fragment) OS=Homo sapiens OX=9606 GN=CALR PE=1 SV=1	28.431	19.8571	19.5746	0.2825
P38646	HSPA9	Stress-70 protein, mitochondrial OS=Homo sapiens OX=9606 GN=HSPA9 PE=1 SV=2	73.68	29.3727	29.0957	0.277
P19338	NCL	Nucleolin OS=Homo sapiens OX=9606 GN=NCL PE=1 SV=3	76.613	22.9524	23.2289	-0.2765
P0DP25	CALM3	Calmodulin-3 OS=Homo sapiens OX=9606 GN=CALM3 PE=1 SV=1	16.837	21.6437	21.9094	-0.2657
Q99878	H2AC14	Histone H2A type 1-J OS=Homo sapiens OX=9606 GN=H2AC14 PE=1 SV=3	13.936	28.408	28.6512	-0.2432
P62318	SNRPD3	Small nuclear ribonucleoprotein Sm D3 OS=Homo sapiens OX=9606 GN=SNRPD3 PE=1 SV=1	13.916	21.8053	22.0404	-0.2351
Q9NZT1	CALML5	Calmodulin-like protein 5 OS=Homo sapiens OX=9606 GN=CALML5 PE=1 SV=2	15.892	20.5465	20.7689	-0.2224
Q93077	H2AC6	Histone H2A type 1-C OS=Homo sapiens OX=9606 GN=H2AC6 PE=1 SV=3	14.105	23.5381	23.7594	-0.2213
Q8N257	H2BU1	Histone H2B type 3-B OS=Homo sapiens OX=9606 GN=H2BU1 PE=1 SV=3	13.908	25.2013	25.4141	-0.2128
E9PJT3	SF3B2	Splicing factor 3B subunit 2 (Fragment) OS=Homo sapiens OX=9606 GN=SF3B2 PE=1 SV=1	29.134	21.7529	21.5445	0.2084
C9JUG7	CAPZA2	F-actin-capping protein subunit alpha OS=Homo sapiens OX=9606 GN=CAPZA2 PE=1 SV=1	16.698	22.6562	22.4601	0.1961
P14136	GFAP	Glial fibrillary acidic protein OS=Homo sapiens OX=9606 GN=GFAP PE=1 SV=1	49.88	27.9961	27.8072	0.1889
A0A0B4J1Z1	SRSF7	Serine/arginine-rich-splicing factor 7 OS=Homo sapiens OX=9606 GN=SRSF7 PE=1 SV=1	15.763	22.7301	22.9161	-0.186
H0Y6E7	RBMX	RNA-binding motif protein, X chromosome (Fragment) OS=Homo sapiens OX=9606 GN=RBMX PE=1 SV=2	31.745	22.5608	22.3785	0.1823
P19105	MYL12A	Myosin regulatory light chain 12A OS=Homo sapiens OX=9606 GN=MYL12A PE=1 SV=2	19.794	27.3192	27.1422	0.177
K7EMV3	H3-3B	Histone H3 OS=Homo sapiens OX=9606 GN=H3-3B PE=1 SV=1	10.334	27.6736	27.5083	0.1653
F8WE65	PPIA	Peptidyl-prolyl cis-trans isomerase OS=Homo sapiens OX=9606 GN=PPIA PE=1 SV=1	13.022	22.5166	22.677	-0.1604
A0A087WWU8	TPM3	Tropomyosin alpha-3 chain OS=Homo sapiens OX=9606 GN=TPM3 PE=1 SV=1	26.42	26.8482	27.0071	-0.1589
P10809	HSPD1	60 kDa heat shock protein, mitochondrial OS=Homo sapiens OX=9606 GN=HSPD1 PE=1 SV=2	61.054	21.6157	21.7706	-0.1549
P25705	ATP5F1A	ATP synthase subunit alpha, mitochondrial OS=Homo sapiens OX=9606 GN=ATP5F1A PE=1 SV=1	59.75	24.0829	23.9368	0.1461
A0A1W2PPS1	HNRNPU	Heterogeneous nuclear ribonucleoprotein U OS=Homo sapiens OX=9606 GN=HNRNPU PE=1 SV=1	88.317	25.2046	25.3496	-0.145
A0A087X0X3	HNRNPM	Heterogeneous nuclear ribonucleoprotein M OS=Homo sapiens OX=9606 GN=HNRNPM PE=1 SV=1	77.569	22.9355	22.83	0.1055
A0A0U1RQJ0	DDX17	Probable ATP-dependent RNA helicase DDX17 (Fragment) OS=Homo sapiens OX=9606 GN=DDX17 PE=1 SV=1	5.9768	19.5408	19.6459	-0.1051
P23284	PPIB	Peptidyl-prolyl cis-trans isomerase B OS=Homo sapiens OX=9606 GN=PPIB PE=1 SV=2	23.742	21.6205	21.7029	-0.0824
P30050	RPL12	60S ribosomal protein L12 OS=Homo sapiens OX=9606 GN=RPL12 PE=1 SV=1	17.818	21.7818	21.7206	0.0612
P0CG48	UBC	Polyubiquitin-C OS=Homo sapiens OX=9606 GN=UBC PE=1 SV=3	77.038	22.9737	23.0324	-0.0587
A0A2R8YGX3	TPM4	Tropomyosin alpha-4 chain OS=Homo sapiens OX=9606 GN=TPM4 PE=1 SV=1	20.985	24.6615	24.6781	-0.0166
P08238	HSP90AB1	Heat shock protein HSP 90-beta OS=Homo sapiens OX=9606 GN=HSP90AB1 PE=1 SV=4	83.263	22.2689	22.2787	-0.0098
A0A2R8Y811	RPS14	40S ribosomal protein S14 (Fragment) OS=Homo sapiens OX=9606 GN=RPS14 PE=1 SV=1	16.159	22.1463	22.1548	-0.0085

## Sheet: DiffSig
diff.sig	UL97-Flag/UL97-IgG
+	10
++	6
-	39
--	8
no.diff	99
total	162
